# Supplementary material for: Training immunophenotyping deep learning models with the same-section ground truth cell label derivation method improves virtual staining accuracy
Source: Front Immunol. 2024 Jun 28;15:1404640. doi: 10.3389/fimmu.2024.1404640 (PMC11239356; doi:10.3389/fimmu.2024.1404640)
Supplement: Supplementary file 2 [file Table_1.xlsx]

## Sheet: generator_summary 1
Supplementary Table 1: Generator model architecture
Layer Name	Layer Type	Output Shape	Params	Connected to
input_1	InputLayer	[(None, 256, 256, 3)]	0
sequential_2	Sequential	(None, 128, 128, 64)	3072	input_1[0][0]
sequential_3	Sequential	(None, 64, 64, 128)	131584	Sequential_2[0][0]
sequential_4	Sequential	(None, 32, 32, 256)	525312	Sequential_3[0][0]
sequential_5	Sequential	(None, 16, 16, 512)	2099200	Sequential_4[0][0]
sequential_6	Sequential	(None, 8, 8, 512)	4196352	Sequential_5[0][0]
sequential_7	Sequential	(None, 4, 4, 512)	4196352	Sequential_6[0][0]
sequential_8	Sequential	(None, 2, 2, 512)	4196352	Sequential_7[0][0]
sequential_9	Sequential	(None, 1, 1, 512)	4196352	Sequential_8[0][0]
sequential_10	Sequential	(None, 2, 2, 512)	4196352	Sequential_9[0][0]
concatenate	Concatenate	(None, 2, 2, 1024)	0	Sequential_10[0][0]; Sequential_8[0][0]
sequential_11	Sequential	(None, 4, 4, 512)	8390656	Concatenate[0][0]
concatenate_1	Concatenate	(None, 4, 4, 1024)	0	Sequential_11[0][0]; Sequential_7[0][0]
sequential_12	Sequential	(None, 8, 8, 512)	8390656	Concatenate_1[0][0]
concatenate_2	Concatenate	(None, 8, 8, 1024)	0	Sequential_12[0][0]; Sequential_6[0][0]
sequential_13	Sequential	(None, 16, 16, 512)	8390656	Concatenate_2[0][0]
concatenate_3	Concatenate	(None, 16, 16, 1024)	0	Sequential_13[0][0]; Sequential_5[0][0]
sequential_14	Sequential	(None, 32, 32, 256)	4195328	Concatenate_3[0][0]
concatenate_4	Concatenate	(None, 32, 32, 512)	0	Sequential_14[0][0]; Sequential_4[0][0]
sequential_15	Sequential	(None, 64, 64, 128)	1049088	Concatenate_4[0][0]
concatenate_5	Concatenate	(None, 64, 64, 256)	0	Sequential_15[0][0]; Sequential_3[0][0]
sequential_16	Sequential	(None, 128, 128, 64)	262400	Concatenate_5[0][0]
concatenate_6	Concatenate	(None, 128, 128, 128)	0	Sequential_16[0][0]; Sequential_2[0][0]
conv2d_transpose_8	Conv2DTranspose	(None, 256, 256, 3)	6147	Concatenate_6[0][0]
