# Supplementary material for: Training immunophenotyping deep learning models with the same-section ground truth cell label derivation method improves virtual staining accuracy
Source: Front Immunol. 2024 Jun 28;15:1404640. doi: 10.3389/fimmu.2024.1404640 (PMC11239356; doi:10.3389/fimmu.2024.1404640)
Supplement: Supplementary file 3 [file Table_2.xlsx]

## Sheet: discriminator_summary 1
Supplementary Table 2: Discriminator model architecture
Layer Name	Layer Type	Output Shape	Params	Connected to
input_image	InputLayer	[(None, 256, 256, 3)]	0
target_image	InputLayer	[(None, 256, 256, 3)]	0
concatenate_7	Concatenate	(None, 256, 256, 6)	0	input_image[0][0]; Target_image[0][0]
sequential_17	Sequential	(None, 128, 128, 64)	6144	Concatenate_7[0][0]
sequential_18	Sequential	(None, 64, 64, 128)	131584	Sequential_17[0][0]
sequential_19	Sequential	(None, 32, 32, 256)	525312	Sequential_18[0][0]
zero_padding2d	ZeroPadding2D	(None, 34, 34, 256)	0	Sequential_19[0][0]
conv2d_12	Conv2D	(None, 31, 31, 512)	2097152	zero_padding2d[0][0]
batch_normalization_18	BatchNormalization	(None, 31, 31, 512)	2048	conv2d_12[0][0]
leaky_re_lu_12	LeakyReLU	(None, 31, 31, 512)	0	batch_normalization_18[0][0]
zero_padding2d_1	ZeroPadding2D	(None, 33, 33, 512)	0	leaky_re_lu_12[0][0]
conv2d_13	Conv2D	(None, 30, 30, 1)	8193	zero_padding2d_1[0][0]
